# Supplementary material for: HMA4 expression in tobacco reduces Cd accumulation due to the induction of the apoplastic barrier
Source: J Exp Bot. 2014 Jan 13;65(4):1125–39. doi: 10.1093/jxb/ert471 (PMC3935570; doi:10.1093/jxb/ert471)
Supplement: Supplementary Data [file supp_ert471_jexbot114355_file001.xls]

## Sheet: Table 2S
Table 1S. List of differently expressed genes between AtHMA4 expressing and wild type (WT)tobacco exposed to 0,25 μM of Cd. Genes that expression was significantly altered between transgenic and WT tobacco were annotated using BLASTX based on the best hit (e-value <1 × 10-10) against a database of protein sequences from non-redundnant protein sequence of Nicotiana tabaccum (NCBI). The best hit wa…
Microarray probe set (ATCTOBa520488)	Gene bank accession ID	N. tabacum best hit (blast x) accession No.	Sequence definition of N. tabacum best hit (NCBI)	fold change (Transgenic to WT plants)	P-value	A. thaliana best hit (blastx) accession	Sequence definition of A. thaliana best hit (NCBI)
C5939_x_at	EB431751	unknown	unknown	16.36	0.001469	unknown	unknown
BP135325_at	BP135325	unknown	unknown	5.26	0.014308	unknown	unknown
C6119_at	EB429488	unknown	unknown	4.78	0.000745	AT4G37470	hydrolase, alpha/beta fold family protein
C8047_at	BP535474	unknown	unknown	3.87	0.016274	unknown	unknown
T112_at	CQ809062	BAA82306	NtPrx11a peroxidase (tpoxC1)	3.12	0.000804	AT5G05340	peroxidase 52, cell wall peroxidase
EB425720_s_at	EB425720	CAJ32461	putative chloroplast cysteine synthase 1 precursor	2.78	0.014716	AT3G61440	ATCYSC1 (BETA-SUBSTITUTED ALA SYNTHASE 3;1); L-3-cyanoalanine synthase/ cysteine synthase
C4732_s_at	DV161749	CAJ32461	putative chloroplast cysteine synthase 1	2.73	0.007465	AT3G61440	ATCYSC1 (BETA-SUBSTITUTED ALA SYNTHASE 3;1); L-3-cyanoalanine synthase/ cysteine synthase
BP528234_at	BP528234	BAH66920	metal transporter NtZIP1	2.73	0.017743	AT3G12750	ZIP1 (ZINC TRANSPORTER 1 PRECURSOR); zinc ion transmembrane transporter
EB445036_at	EB445036	unknown	unknown	2.63	0.016878	unknown	unknown
EB446838_at	EB446838	CAJ32461	putative chloroplast cysteine synthase 1	2.61	0.007455	AT3G61440	ATCYSC1 (BETA-SUBSTITUTED ALA SYNTHASE 3;1); L-3-cyanoalanine synthase/ cysteine synthase
BP135208_s_at	BP135208	unknown	unknown	2.31	0.012845	unknown	unknown
AJ557584_at	AJ557584	CAD89799	high affinity nitrate transporter protein nrt2.2	2.13	0.044336	AT5G60770	ATNRT2.4 (Arabidopsis thaliana high affinity nitrate transporter 2.4); nitrate transmembrane transporter
C5085_at	EB428626	unknown	unknown	2.11	0.010489	AT3G51860	CAX3 (cation exchanger 3); cation:cation antiporter
C1278_at	EB677298	unknown	unknown	1.83	0.042951	AT3G43720	protease inhibitor/seed storage/lipid transfer protein (LTP) family protein
C6048_at	EB431341	O04977	Ferredoxin--NADP reductase, leaf-type isozyme, chloroplastic; FNR	1.64	0.042697	AT5G66190	ATLFNR1 (LEAF FNR 1); NADPH dehydrogenase/ electron transporter, transferring electrons within the cyclic electron transport pathway of photosynthesis/ electron transporter, transferring electrons within the noncyclic electron transport pathway of photosy
EB683100_at	EB683100	CAA82646	ethylene forming enzyme (EFE)	1.63	0.027321	AT4G10490	oxidoreductase, 2OG-Fe(II) oxygenase family protein
BP192683_at	BP192683	AAG43550	Avr9/Cf-9 rapidly elicited protein 132	1.63	0.02465	AT2G17730	zinc finger (C3HC4-type RING finger) family protein
CV507104_at	CV507104	unknown	unknown	1.6	0.003061	unknown	unknown
C136_at	EB683605	AAF24224	putative PLA2	1.58	0.025292	unknown	pla2 -like
EB447105_at	EB447105	unknown	unknown	1.58	0.004845	unknown	unknown
C4618_at	EB444586	unknown	unknown	1.57	0.043593	unknown	unknown
C5428_at	EB438940	unknown	unknown	1.57	0.014129	unknown	unknown
CV021588_at	CV021588	unknown	unknown	1.57	0.005564	AT4G10265	wound-responsive protein, putative
C4591_at	EB444811	CAA52461	catechol o-metylotransferase NtOMT I, involved in lignin biosynthesis	1.55	0.031298	AT1G51990	AtOMET1, encodes a flavonol 3’-O-methyltransferase that is highly active towards quercetin and myricetin
C4758_at	EB443324	AAW66850	SAM dependent carboxyl methyltransferase SAMT	1.55	0.005472	AT1G15125	S-adenosylmethionine-dependent methyltransferase
C9383_at	U57350	AAB02006	epoxide hydrolase	1.55	0.039921	AT4G02340	epoxide hydrolase, putative
C6254_at	EB428459	unknown	unknown	1.54	0.005477	unknown	unknown
C10573_at	FG644210	Q9XH44	CEN-like protein 1	1.54	0.014307	AT5G03840	TFL1 (TERMINAL FLOWER 1); phosphatidylethanolamine binding
C1324_s_at	DW005033	ABO70984	gibberellin 3-oxidase 2, 2OG-FeII_Oxy	1.53	0.01507	AT1G52790	oxidoreductase, 2OG-Fe(II) oxygenase family protein
EB681626_at	EB681626	unknown	unknown	1.51	0.026931	unknown	unknown
BP136974_at	BP136974	unknown	unknown	1.51	0.018941	unknown	unknown
C1276_x_at	EB677302	CAB16317	cysteine proteinase precursor	1.5	0.022057	AT5G43060	cysteine proteinase, putative / thiol protease, putative
C1324_at	DW005033	ABO70984	gibberellin 3-oxidase 2, 2OG-FeII_Oxy	1.5	0.026945	AT1G52790	oxidoreductase, 2OG-Fe(II) oxygenase family protein
TT39_L09_at		unknown	unknown	1.46	0.001552	unknown	unknown
C10774_at	FG645107	BAJ61956	Sec14 like protein	1.45	0.028695	AT4G35750	Rho-GTPase-activating protein-related
EB447179_at	EB447179	unknown	unknown	1.44	0.046036	unknown	unknown
C3573_at	EB451426	unknown	unknown	1.41	0.010989	AT1G79260	unknown
BP530673_s_at	BP530673	unknown	unknown	1.38	0.038651	unknown	unknown
C11696_x_at	AJ538385	unknown	unknown	1.38	0.003767	AT1G07870	protein kinase family protein
CV017648_at	CV017648	unknown	unknown	1.38	0.035489	AT2G46080	unknown
TT41_I22_at		unknown	unknown	1.38	0.020145	unknown	unknown
EB683210_at	EB683210	unknown	unknown	1.36	0.034214	AT4G21760	BGLU47 (Beta-glucosidase 47); hydrolase, hydrolyzing O-glycosyl compounds
TT49_P10_at		unknown	unknown	1.36	0.008702	unknown	unknown
TT23_N03_at		unknown	unknown	1.36	0.024388	unknown	unknown
C5832_at	EB432990	unknown	unknown	1.35	0.007525	unknown	unknown
C11696_at	AJ538385	unknown	unknown	1.35	0.002057	AT1G07870	protein kinase family protein
C972_at	EB678966	unknown	unknown	1.34	0.048329	AT3G49470	NACA2 (NASCENT POLYPEPTIDE-ASSOCIATED COMPLEX SUBUNIT ALPHA-LIKE PROTEIN 2)
C8926_x_at	BQ843166	BAF36442	histone H4, NtH4	1.34	0.02552	AT5G59970	histone H4
C9917_at	FG640275	unknown	unknown	1.34	0.002188	AT5G09830	BolA-like family protein
C11497_s_at	FG637497	unknown	unknown	1.34	0.011925	AT4G17670	senescence-associated protein-related
DW003425_s_at	DW003425	Q8GSM7	Hydroxycinnamoyl transferase, transferase family protein, acyltransferase involved in the biosynthesis of lignin tHCT	1.33	0.024808	AT5G48930	hydroxycinnamoyl-CoA shikimate/quinate hydroxycinnamoyl transferase (HCT)
C4826_s_at	EB448011	CAC84144	polyubiquitin-like protein	1.32	0.043138	AT3G52590	UBQ1 (EARLY-RESPONSIVE TO DEHYDRATION 16, UBIQUITIN EXTENSION PROTEIN 1); protein binding
AJ719137_x_at	AJ719137	Q76MV0	Histone H3.2.	1.32	0.006126	unknown	unknown
C6156_at	DW003362	AAB65826	ornithine decarboxylase	1.31	0.012496	AT5G11880	diaminopimelate decarboxylase, putative / DAP carboxylase, putative
EB444302_at	EB444302	Q03662	Probable glutathione S-transferase	1.31	0.043295	AT3G09270	ATGSTU8 (Arabidopsis thaliana Glutathione S-transferase (class tau) 8); glutathione transferase
C4788_at	DW001481	CAA73103	polyphenol oxidase	1.3	0.017388	unknown	unknown
EB447351_at	EB447351	AAK52084	peroxidase PER9-6	-1.3	0.0393	AT1G71695	peroxidase 12 (PER12) (P12) (PRXR6)
C850_at	EB678078	unknown	unknown	-1.31	0.034887	AT5G11420	unknown
EB429137_at	EB429137	unknown	unknown	-1.31	0.047425	unknown	unknown
TT31_B19_s_at		unknown	unknown	-1.31	0.026195	unknown	unknown
C6597_at	EB445754	unknown	unknown	-1.32	0.039668	AT2G02870	kelch repeat-containing F-box family protein
C6899_s_at	EB425283	unknown	unknown	-1.32	0.016124	AT1G12520	CCS1 (copper chaperone for superoxide dismutase 1); superoxide dismutase copper chaperone
C9308_at	AF307094	AAL09397	non-cell-autonomous protein pathway1, NCAPP1	-1.32	0.025646	AT5G15140	aldose 1-epimerase family protein
C9446_at	U66263	AAC49969	tumor-related protein	-1.32	0.004434	AT1G17860	trypsin and protease inhibitor family protein / Kunitz family protein
CV019955_s_at	CV019955	unknown	unknown	-1.32	0.017027	AT1G73885	unknown
C8694_at	CV019058	unknown	unknown	-1.33	0.023895	AT1G70670	caleosin-related family protein
C9206_at	AY554167	AAT42190	putative proline-rich protein	-1.33	0.041346	AT2G10940	protease inhibitor/seed storage/lipid transfer protein (LTP) family protein
TT13_L15_at		unknown	unknown	-1.33	0.040627	unknown	unknown
C9149_at	Z46349	Q43792	Ethylene-forming enzyme, EFE	-1.34	0.043716	AT1G05010	EFE (ETHYLENE FORMING ENZYME)
EB434434_at	EB434434	unknown	unknown	-1.34	0.017392	AT5G54630	zinc finger protein-related
C6684_at	EB426333	AAD24540	vacuole-associated annexin VCaB42 calcium-dependent membrane-binding protein	-1.35	0.022807	AT2G38750	ANNAT4 (ANNEXIN ARABIDOPSIS 4); calcium ion binding / calcium-dependent phospholipid binding
C10509_at	EB449765	Q03662	Probable glutathione S-transferase	-1.35	0.041535	AT1G10360	ATGSTU18 (GLUTATHIONE S-TRANSFERASE 29); glutathione transferase
BP134267_at	BP134267	AAM48290	homeodomain protein Hfi22	-1.35	0.011187	AT5G15150	ATHB-3 (ARABIDOPSIS THALIANA HOMEOBOX 3); DNA binding / transcription factor
EB451888_at	EB451888	unknown	unknown	-1.37	0.041439	unknown	unknown
TT30_E12_at		unknown	unknown	-1.37	0.04482	unknown	unknown
C72_at	EB683919	unknown	unknown	-1.38	0.027238	AT1G36160	ACC1 (ACETYL-COENZYME A CARBOXYLASE 1); acetyl-CoA carboxylase
TT19_J01_at		unknown	unknown	-1.39	0.030874	unknown	unknown
TT38_C22_s_at		unknown	unknown	-1.39	0.001761	unknown	unknown
C11691_at	AJ538988	unknown	unknown	-1.4	0.030306	unknown	unknown
TT27_J06_at		unknown	unknown	-1.41	0.026015	unknown	unknown
C5425_at	EB440209	unknown	unknown	-1.42	0.035213	AT1G22750	GO:0016020
C11073_s_at	AJ632937	BAF81889	histone H2B, NtH2B2	-1.42	0.021624	AT5G59910	HTB4; DNA binding
EB436085_x_at	EB436085	unknown	unknown	-1.42	0.030753	AT2G16230	glycosyl hydrolase family 17 protein
BP530445_x_at	BP530445	unknown	unknown	-1.42	0.047385	unknown	unknown
CV018068_x_at	CV018068	unknown	unknown	-1.42	0.027411	unknown	unknown
AB001542_s_at	AB001542	unknown	unknown	-1.42	0.02737	AT1G17100	SOUL heme-binding family protein
C10809_at	FG645254	unknown	unknown	-1.44	0.005218	AT1G76240
EB446635_at	EB446635	unknown	unknown	-1.44	0.027707	unknown	unknown
BP527856_at	BP527856	unknown	unknown	-1.44	0.001545	unknown	unknown
BP535265_at	BP535265	unknown	unknown	-1.44	0.006484	unknown	unknown
C6909_at	EB425233	unknown	unknown	-1.45	0.025561	AT4G20760	short-chain dehydrogenase/reductase (SDR) family protein
EB442270_at	EB442270	unknown	unknown	-1.46	0.002098	unknown	unknown
BP532477_s_at	BP532477	BAF81889	histone H2B NtH2B2	-1.46	0.023024	AT5G59910	HTB4; DNA binding
TT08_N17_s_at		ACE73695	DREB3	-1.46	0.028088	unknown	unknown
C2154_s_at	EB680829	unknown	unknown	-1.48	0.047703	AT5G07020	proline-rich family protein
EB432134_at	EB432134	unknown	unknown	-1.48	0.043183	AT1G34000	OHP2 (ONE-HELIX PROTEIN 2)
EB436085_at	EB436085	unknown	unknown	-1.52	0.029756	AT2G16230	glycosyl hydrolase family 17 protein
C622_at	FG640456	unknown	unknown	-1.53	0.016306	AT5G43260	chaperone protein dnaJ-related
C5858_at	EB432541	ADG60257	IAA19-like protein	-1.55	0.001656	unknown	unknown
BP528781_at	BP528781	unknown	unknown	-1.55	0.005193	AT5G04770	ATCAT6/CAT6 (CATIONIC AMINO ACID TRANSPORTER 6); amino acid transmembrane transporter/ basic amino acid transmembrane transporter/ cationic amino acid transmembrane transporter
TT26_I10_at		AAA17740	a membrane-associated salt-inducible protein	-1.55	0.016453	unknown	unknown
CV017132_s_at	CV017132	unknown	unknown	-1.57	0.002278	AT1G17100	SOUL heme-binding family protein
EB427700_at	EB427700	unknown	unknown	-1.58	0.012071	AT1G12370	PHR1 (PHOTOLYASE 1)
TT21_K15_at		AAG43554	Avr9/Cf-9 rapidly elicited protein 231, ACRE231	-1.6	0.021262	unknown	unknown
C3219_at	DV158428	BAB41200	unnamed protein product, TMV response-related gene product	-1.62	0.004193	AT2G23690
C9500_at	L29276	AAA74120	putative, Nt-rab7c	-1.62	0.007747	AT4G09720	AtRABG3a; GTP binding
AF211536_at	AF211536	AAG43554	Avr9/Cf-9 rapidly elicited protein 231, ACRE231	-1.66	0.010278	AT3G28340	GATL10 (Galacturonosyltransferase-like 10); polygalacturonate 4-alpha-galacturonosyltransferase/ transferase, transferring hexosyl groups
C10472_at	FG643786	BAF96938	flavanone 3-hydroxylase, NtF3H	-1.67	0.044023	AT1G55290	oxidoreductase, 2OG-Fe(II) oxygenase family protein
TT32_P06_at		P29687	Ras-related protein Rab5, Protein transport. Probably involved in vesicular traffic (By similarity). [SUBCELLULAR LOCATION] Cell membrane; Lipid-anchor; Cytoplasmic side (Potential)	-1.71	0.011389	unknown	unknown
C5083_at	FG640388	unknown	unknown	-1.77	0.030752	AT3G44260	CCR4-NOT transcription complex protein, putative
C8836_at	FG643557	unknown	unknown	-1.78	0.010016	unknown	unknown
C5937_at	DV160476	P35476	Plastocyanin A'/A''	-1.79	0.029579	AT1G20340	DRT112 (DNA-damage-repair/toleration protein 112); copper ion binding / electron carrier
CV020325_at	CV020325	unknown	unknown	-1.79	0.025641	unknown	unknown
C10093_at	FG642105	unknown	unknown	-1.83	0.036221	AT2G37970	SOUL-1; binding
CV016224_s_at	CV016224	ABG73415	chloroplast pigment-binding protein CP29, Lhcb4	-1.84	0.025945	AT5G01530	chlorophyll A-B binding protein CP29 (LHCB4)
CV018713_at	CV018713	unknown	unknown	-1.87	0.01445	AT1G17840	ABCG11/COF1/DSO/WBC11 (DESPERADO); ATPase, coupled to transmembrane movement of substances
BP534954_at	BP534954	unknown	unknown	-1.93	0.030068	unknown	unknown
EB445958_at	EB445958	unknown	unknown	-1.95	0.008772	AT3G18480	CCAAT displacement protein-related / CDP-related
BP530525_at	BP530525	ADO66666	X intrinsic protein, XIP1-1-beta, ajor intrinsic protein (MIP) superfamily. Members of the MIP superfamily function as membrane channels that selectively transport water, small neutral molecules, and ions out of and between cells.	-2.01	0.001316	unknown	unknown
DW000536_x_at	DW000536	unknown	unknown	-2.23	0.022394	unknown	unknown
BP535507_at	BP535507	unknown	unknown	-2.41	0.011442	unknown	unknown
C8544_x_at	EB435468	unknown	unknown	-2.43	0.044248	AT2G06520	PSBX (photosystem II subunit X)
C4352_at	EB446982	unknown	unknown	-3.01	0.00028	AT5G62200	embryo-specific protein-related
